# Supplementary material for: Respectful Children’s Shoes: A Systematic Review
Source: Children (Basel). 2024 Jun 23;11(7):761. doi: 10.3390/children11070761 (PMC11275044; doi:10.3390/children11070761)
Supplement: Supplementary file 1 [file children-11-00761-s001.zip]

Archive with 1 entries (1 files):
- children-3030730-supplementary.pdf
